# Supplementary material for: Auraptene Boosts the Efficacy of the Tamoxifen Metabolites Endoxifen and 4-OH-Tamoxifen in a Chemoresistant ER+ Breast Cancer Model
Source: Pharmaceutics. 2024 Sep 6;16(9):1179. doi: 10.3390/pharmaceutics16091179 (PMC11435248; doi:10.3390/pharmaceutics16091179)
Supplement: Supplementary file 1 [file pharmaceutics-16-01179-s001.zip]

Archive with 1 entries (1 files):
- pharmaceutics-3118750-supplementary.pdf
